# Supplementary material for: Spike conformational and glycan heterogeneity associated with furin cleavage causes incomplete neutralization of SARS-CoV-2
Source: Nat Commun. 2025 Nov 19;16:10130. doi: 10.1038/s41467-025-65099-y (PMC12630640; doi:10.1038/s41467-025-65099-y)
Supplement: Supplementary file 4 — Source data [file 41467_2025_65099_MOESM4_ESM.xlsx]

## Sheet: Figure 1a
	Figure 1 a: The neutralization of WT pseudovirus by COVA2-15, S309, and COVA2-17
		HEK293T cells expressing receptor	ACE-2		ACE-2+TMP		ACE-2+TMP+Nrp1
		COVA2-15 (ug/ml)
		0.002286	94.9434	90.4504	105.093	105.093	105.781	109.723
		0.006859	66.598	81.4048	90.2948	99.2614	103.413	103.06
		0.020576	47.2169	38.0901	91.2131	83.7573	102.346	91.8636
		0.061728	9.48458	14.6984	63.3531	61.1294	81.5366	71.7298
		0.185185	5.53357	2.27088	35.7148	25.6462	45.3742	41.1314
		0.555556	-0.50946	0.704569	5.21683	7.24024	12.1064	14.4606
		1.66667	-0.75877	-0.98098	1.75581	2.17696	3.61635	3.14863
		5	-0.48778	-1.88608	0.581121	0.665698	0.993614	0.419124
		HEK293T cells expressing receptor	ACE-2		ACE-2+TMP		ACE-2+TMP+Nrp1
		COVA2-17 (ug/ml)
		0.002286	87.7513	97.6695	103.764	112.021	105.943	107.737
		0.006859	81.4048	76.0013	110.999	100.098	105.083	110.307
		0.020576	63.1023	68.896	97.1261	98.5334	100.934	89.8155
		0.061728	50.5826	37.6077	81.9584	87.8862	86.4415	101.68
		0.185185	35.8951	41.3853	60.9044	59.089	82.8391	90.2219
		0.555556	33.3315	26.3563	46.3231	41.9284	63.4149	61.8273
		1.66667	32.6215	29.2233	37.9593	40.5672	45.7762	47.458
		5	28.8277	31.1853	34.3454	34.3454	41.1314	43.5553
		HEK293T cells expressing receptor	ACE-2		ACE-2+TMP		ACE-2+TMP+Nrp1
		S309 (ug/ml)
		0.002286	98.1627	90.7756	96.0156	96.0156	102.898	102.898
		0.006859	90.6726	75.3889	91.5384	100.098	100.322	96.5341
		0.020576	61.6715	63.4437	80.7344	81.9584	81.5391	88.6936
		0.061728	40.7187	35.8734	60.9044	59.089	71.7298	69.476
		0.185185	25.0176	23.8361	48.3636	43.7584	53.281	52.5893
		0.555556	23.0394	24.1342	37.7552	39.0601	47.7965	51.3297
		1.66667	20.3349	21.782	37.2451	36.1212	40.7475	44.4226
		5	21.782	23.3538	34.8649	31.63	46.4246	31.3219

## Sheet: Figure 1 b
		Figure 1 b: The neutralization of WT authentic virus by COVA2-15, COVA2-17, S309
				HEK293T cells expressing receptor	ACE-2		ACE-2+TMP		ACE-2+TMP+Nrp1
				COVA2-15 (ug/ml)
				0.002286	79.0581	87.8757	113.883	113.592	109.172	113.621
				0.006859	79.9599	71.6433	110.777	106.893	106.502	106.092
				0.020576	58.6172	50.4008	97.3786	88.4466	105.27	93.4292
				0.061728	25.4509	15.5311	80.9709	46.5048	68.3778	70.705
				0.185185	5.51102	25.4509	31.3592	20.1942	40.9309	11.3621
				0.555556	2.10421	3.50701	4.75728	19.3204	3.35387	8.76112
				1.66667	5.21042	2.10421	0.679612	1.16505	0.616016	0.068446
				5	1.002	3.10621	-0.7767	-0.67961	3.14853	-3.01164
				HEK293T cells expressing receptor	ACE-2		ACE-2+TMP		ACE-2+TMP+Nrp1
				COVA2-17 (ug/ml)
				0.002286	92.2846	100.401	112.233	122.136	109.37	111.362
				0.006859	99.3988	88.6774	120.874	107.961	108.35	114.237
				0.020576	72.2445	95.7916	104.369	90.4854	103.696	91.102
				0.061728	54.3086	53.3066	90.2913	64.6602	87.3374	83.3676
				0.185185	48.7976	48.3968	49.4175	61.2621	61.2594	50.1027
				0.555556	35.8717	31.5631	43.9806	38.7379	61.3279	54.4148
				1.66667	27.6553	37.2745	33.9806	22.7185	41.41	43.3265
				5	24.1483	35.8717	42.5243	29.7087	24.7776	40.9309
				HEK293T cells expressing receptor	ACE-2		ACE-2+TMP		ACE-2+TMP+Nrp1
				S309 (ug/ml)
				0.002286	86.2725	88.6774	103.107	103.107	105.476	105.886
				0.006859	65.6313	70.8417	95.8252	109.223	102.738	98.6995
				0.020576	35.8717	48.3968	84.8544	86.3107	81.7933	96.7146
				0.061728	37.8757	29.6593	43.5922	59.1262	72.4846	61.3279
				0.185185	27.4549	28.7575	34.3689	40.8738	49.8973	49.076
				0.555556	15.5311	25.8517	33.7864	38.932	43.6687	47.6386
				1.66667	15.4309	21.9439	24.7573	39.1262	35.7289	49.8973
				5	26.6533	31.2625	33.7864	29.0291	42.8474	31.896

## Sheet: Figure 1 c
Figure 1 c : Neutralization of Pseudovirus variants
	ACE2-Fc (µg/ml)	WT		Alpha		Beta		Delta		BA.5
	0.0274348	19.5828	23.937	33.3668	20.3806	0.238406	5.01726	12.0096	-1.5586	19.4162	19.4162
	0.0823045	39.4314	34.7821	58.8438	51.6509	27.6352	18.4721	46.688	37.2581	39.0945	51.4918
	0.246914	63.2727	62.5554	82.4333	78.4423	58.6813	49.474	76.904	76.0596	69.0169	73.9076
	0.740741	84.3912	85.7139	96.8343	94.7924	80.5595	75.7917	94.0284	95.4648	94.5278	87.6889
	2.22222	96.6531	96.9179	99.2646	99.0258	95.7563	96.5806	99.1704	99.2775	93.5372	97.0704
	6.66667	99.6045	99.6492	99.6335	99.7733	99.4143	99.8111	99.2917	99.2649	99.6439	99.814
	20	100.109	99.7496	99.5541	99.323	99.903	99.5944	99.8176	99.5993	99.9637	93.8679
	60	99.8289	99.9271	99.5541	99.4517	99.6924	99.7665	99.3755	99.4712	99.4423	99.6198
	COVA2-15 (µg/ml)	WT		Alpha		Beta		Delta		BA.5
	0.00914495	59.8599	70.8631	16.0366	7.93159					-3.5662	-25.5486
	0.0274348	91.3189	90.5303	31.9071	48.1172	-1.4836	0.660884	-13.9349	-8.25276	1.30544	3.25461
	0.0823045	97.5936	98.9971	65.9094	74.0144	12.1709	1.4836	6.69144	-4.55669	-20.183	4.37889
	0.246914	99.3237	99.6044	90.171	86.1185	13.2768	10.2879	6.69144	3.09021	-12.4717	-23.9316
	0.740741	99.3726	99.934	94.3443	86.2393	42.7444	28.4283	24.8925	33.5014	-27.5049	12.4537
	2.22222	99.9364	99.6557	89.0055	97.9211	60.2285	70.7116	53.557	49.1864	-21.0959	7.42728
	6.66667	99.7251	100.146	97.7419	97.7419	80.2649	64.75	76.9493	76.472	2.74323	3.57134
	20	99.8145	99.6741	97.947	97.947	80.2634	81.4775	73.2405	85.2351	-24.9544	-11.4663
	60					77.0127	81.4775	75.9017	79.1181
	HVTR4 (µg/ml)	WT		Alpha		Beta		Delta		BA.5
	0.009145	6.92423	7.75175	56.7768	56.1572	43.9628	44.1343	55.986	53.1634	-12.0545	-8.02763
	0.027435	52.6874	53.0766	87.9491	86.2866	80.9725	71.7651	76.7114	76.457	6.44927	-1.78794
	0.082305	87.7199	87.7736	98.6055	98.3619	99.4279	93.0088	93.4641	90.3711	8.48252	11.2668
	0.246914	96.4814	96.4511	99.5661	99.5046	99.3803	99.113	99.3401	97.093	27.5027	29.6025
	0.740741	98.5222	98.4724	99.9878	99.8969	99.5369	99.6376	100.332	99.7977	59.1042	54.4952
	2.22222	99.391	99.3328	99.8013	99.8276	99.1521	99.7488	99.4568	99.1157	75.2947	73.8596
	6.66667	99.7993	99.7372	99.8152	99.8499	100.014	99.9682	99.7396	99.1533	79.8824	80.1827
	20	99.9849	99.9211	100.125	100.09	99.7685	100.029	100.754	99.6049	80.7659	81.5959
	HVTR88 (µg/ml)	WT		Alpha		Beta		Delta		BA.5
	0.009145	-4.21767	-3.28343	6.94686	2.73343	-0.36094	-3.90729	17.3856	12.7146	-4.71748	-4.87088
	0.027435	-0.29748	-0.34966	13.3712	6.61935	6.17679	6.05011	37.2896	17.1739	-6.77641	9.03807
	0.082305	9.3956	8.33743	26.4083	22.0642	26.6072	39.0189	50.2043	42.161	10.4373	11.9672
	0.246914	34.307	31.7856	37.1831	31.2649	50.3643	56.2218	74.8216	70.1915	17.6032	21.9853
	0.740741	52.6874	48.0972	62.0091	63.9514	72.6335	70.4966	87.4489	86.3258	26.1623	23.2099
	2.22222	79.9349	81.9289	78.636	75.7315	87.9801	89.8932	91.4082	86.4669	26.5089	25.4063
	6.66667	91.1442	92.9805	88.5225	89.3517	91.3035	91.4701	91.893	90.1265	31.2639	28.3653
	20	95.4938	95.9012	91.0122	91.3724	92.4339	92.4366	91.0131	89.2845	21.7538	23.0117
	HVTR11 (µg/ml)	WT		Alpha		Beta		Delta		BA.5
	0.027435	8.81445	-11.393	1.79224	-6.44401	-2.51252	-11.6262	0.626013	8.81731	-0.75539	-3.17316
	0.082305	13.9243	10.9613	26.3339	19.8527	-9.10648	-0.19016	6.75473	0.626013	-4.4786	2.14647
	0.246914	30.5703	39.1743	36.9314	51.4288	5.69252	4.73342	8.33364	-10.6888	6.19737	12.7118
	0.740741	42.185	64.0087	76.596	57.8156	44.4996	23.7264	2.46316	-2.39035	24.0607	13.6076
	2.22222	80.7034	82.4854	89.3553	92.6133	58.3489	51.0969	0.2766	9.18465	7.79539	27.4296
	6.66667	95.3288	96.1474	97.3799	96.8166	83.9708	78.1491	16.1666	11.3795	24.1213	18.4368
	20	99.11	99.5727	99.1132	98.9817	88.0772	82.5538	30.1999	22.3123	22.6845	9.33063
	60	99.8288	99.572	99.4018	99.7703	83.1082	90.7583	36.7596	25.7387	23.5511	24.1405
	S309 (µg/ml)	WT		Alpha		Beta		Delta		BA.5
	0.009145	9.18781	15.2833	-5.57232	4.27168	-1.54612	8.72979	5.87415	11.8674	0.878219	7.28016
	0.027435	42.4007	35.5567	10.5456	7.15315	15.6211	20.1744	22.1937	32.4368	2.53508	-3.16981
	0.082305	72.4025	76.0408	33.072	40.7669	43.8737	40.4009	48.1238	52.4933	7.28016	4.37889
	0.246914	88.6914	84.748	59.9454	62.8906	68.218	69.2121	71.5353	72.2109	1.71211	18.192
	0.740741	86.6887	88.2069	65.7033	69.5622	69.0172	63.7176	73.2308	76.5122	12.7107	18.192
	2.22222	90.1295	89.0596	68.8342	71.7271	72.2736	72.8129	76.6931	77.2879	32.8667	33.3819
	6.66667	89.7953	91.1005	70.9625	69.7923	72.337	74.4631	80.3196	81.044	39.2776	46.703
	20	89.6794	90.5321	69.5185	73.7307	73.1419	77.059	82.6189	85.1099	47.9917	47.8568
	COVA1-16 (µg/ml)	WT		Alpha		Beta		Delta		BA.5
	0.00914495							15.4885	6.80116
	0.0274348	4.1317	-17.3122	6.69821	-1.31746	5.06516	-3.6822	27.0953	27.0953	-20.9156	-23.7992
	0.0823045	12.3084	11.861	-1.992	5.72467	3.08624	7.29417	37.9312	37.9312	-6.33426	-17.4547
	0.246914	24.5742	16.4675	19.049	9.51468	3.08624	7.29417	52.7363	43.6608	-3.78571	-15.0248
	0.740741	33.9566	46.3683	14.9496	25.2717	14.4484	22.662	59.6249	59.2368	-25.1759	-2.5771
	2.22222	72.6801	65.4449	56.7805	51.4752	39.6023	44.6036	61.861	65.3108	-15.736	-9.34595
	6.66667	87.7299	84.5076	76.7916	65.6109	70.6743	67.5285	72.1994	61.4729	-8.09293	-15.0248
	20	91.8868	93.447	85.2825	82.2822	79.1977	84.3373	71.4067	71.2595	1.22955	-2.37598
	60	93.3249	92.6325	84.0737	84.5466	81.2671	85.4186			29.4552	12.1432
	COVA309-35 (µg/ml)	WT		Alpha		Beta		Delta		BA.5
	0.00914495							15.4885	6.80116
	0.0274348	4.1317	-17.3122	6.69821	-1.31746	5.06516	-3.6822	27.0953	27.0953	-20.9156	-23.7992
	0.0823045	12.3084	11.861	-1.992	5.72467	3.08624	7.29417	37.9312	37.9312	-6.33426	-17.4547
	0.246914	24.5742	16.4675	19.049	9.51468	3.08624	7.29417	52.7363	43.6608	-3.78571	-15.0248
	0.740741	33.9566	46.3683	14.9496	25.2717	14.4484	22.662	59.6249	59.2368	-25.1759	-2.5771
	2.22222	72.6801	65.4449	56.7805	51.4752	39.6023	44.6036	61.861	65.3108	-15.736	-9.34595
	6.66667	87.7299	84.5076	76.7916	65.6109	70.6743	67.5285	72.1994	61.4729	-8.09293	-15.0248
	20	91.8868	93.447	85.2825	82.2822	79.1977	84.3373	71.4067	71.2595	1.22955	-2.37598
	60	93.3249	92.6325	84.0737	84.5466	81.2671	85.4186			29.4552	12.1432
	ADG20 (µg/ml)	WT		Alpha		Beta		Delta		BA.5
	0.009145	-4.06476	-3.13198	22.7795	22.2781	1.39948	12.2846	28.617	12.47	7.48872	8.45351
	0.027435	12.9702	34.8722	58.102	60.7225	37.4728	44.0771	52.3948	48.4124	10.754	5.81622
	0.082305	56.3356	70.3394	87.1696	85.5303	71.5677	75.8695	85.4603	82.2522	-1.84163	1.38472
	0.246914	93.3677	93.3673	98.1471	97.8352	91.4124	94.945	97.356	97.9444	17.2052	19.0794
	0.740741	99.8986	99.8356	99.7356	99.6737	99.2339	99.7775	99.8294	99.6378	6.20914	1.79324
	2.22222	99.8922	99.8293	100.103	100.09	99.7651	99.8506	101.055	98.9369	12.3374	5.81911
	6.66667	99.6457	99.5851	100.101	100.015	100.242	99.7329	100.198	98.0996	36.3	29.6753
	20	99.7263	99.665	100.143	100.09	99.9557	100.06	99.3311	98.4148	99.3243	99.4101
	4A8 (µg/ml)	WT		Alpha		Beta		Delta		BA.5
	0.009145	-13.4905	-9.2801	15.6614	7.55633	4.28276	4.28276	-20.1773	8.9568	1.30351	-18.4105
	0.027435	-3.89151	1.72233	13.2979	21.403	-17.8713	-15.5724	2.15884	-7.55254	1.01956	-14.2436
	0.082305	23.067	51.1362	16.0018	4.65473	-20.0897	-17.7908	-28.9564	0.177718	-20.2389	-25.5486
	0.246914	60.3299	60.3299	-13.3142	2.89593	-15.7103	7.27816	-14.5758	-14.5758	-28.6773	-12.2315
	0.740741	84.7116	74.8873	-11.5643	-19.6693	-8.49655	-6.1977	-14.5428	-19.3985	-26.8207	7.28465
	2.22222	87.8754	86.3194	-52.6836	-52.6836	-20.9218	-20.9218	-9.89881	-19.6102	6.01262	-13.5369
	6.66667	89.0045	86.1975	-51.1704	-59.2754	-29.0529	-29.0529	-3.75636	-13.4677	-21.3027	-11.3892
	20	92.0768	89.2109	22.1	5.88993	-3.28046	-26.269	6.40077	6.40077	-82.9701	-84.6405
	COVA2-17 (µg/ml)	WT		Alpha		Beta		Delta		BA.5
	0.009145	22.1407	15.1234	5.75539	-2.34965	-11.0598	-11.0598	-5.22958	-19.7966	-11.4149	-14.8012
	0.027435	53.5138	46.4965	15.9353	24.0404	-18.2368	-18.2368	-26.7485	-17.0372	-25.0803	0.617387
	0.082305	72.094	80.5148	38.2218	57.6479	-24.6414	-36.1356	-14.7535	-24.4649	-11.9931	-18.3989
	0.246914	93.1945	90.3876	81.5424	73.6059	-33.6828	-31.3839	-19.0765	-28.7879	-11.5177	-26.8091
	0.740741	92.7384	91.9366	81.8577	83.4787	-27.492	-36.6874	-16.5812	-16.5812	-18.5287	-11.4149
	2.22222	93.2655	94.7148	86.4297	85.6192	-29.354	-29.354	-16.5671	-16.5671	-27.6501	-18.5235
	6.66667	92.7607	93.3681	87.7201	85.2885	-30.8069	-30.8069	-13.3294	-8.47366	-62.9131	-82.9701
	20	92.945	93.3666	91.3211	92.9421	-12.7356	-17.3333	6.31482	-3.39655	-107.781	-121.517
	COVA1-22 (µg/ml)	WT		Alpha		Beta		Delta
	0.009145	9.27085	5.76485	13.7002	-5.65176	-16.4062	-2.11468	-3.75413	0.439261
	0.027435	41.7615	29.0773	5.49107	20.9396	10.6835	0.996536	7.85735	19.6541
	0.082305	48.3067	51.1276	18.9132	24.0831	-8.80363	10.6835	2.20592	0.439261
	0.246914	60.8564	64.3523	-6.38256	4.86487	9.52789	-4.76105	-1.77047	19.6541
	0.740741	86.3138	70.8802	-3.16344	10.0836	-8.57314	-4.75501	11.3645	0.439261
	2.22222	74.8838	76.3949	18.9132	30.3768	3.44622	-2.14528	-0.19468	19.6541
	6.66667	79.2591	72.9159	9.18401	16.4679	-4.75514	3.44597	8.98498	0.439261
	20	79.2591	76.6189	18.9132	5.22421	10.7311	0.996536	-10.41	19.6541
	S1-49 (µg/ml)	WT		Alpha		Beta		Delta		BA.5
	0.00914495									1.2864	-9.44114
	0.0274348	9.82278	19.7171	14.9497	16.486	6.17728	14.0483	-13.3572	-13.3572	-0.32025	-4.49295
	0.0823045	38.1765	48.5232	56.7804	47.1093	4.2219	13.7547	7.18203	-13.3572	0.404992	15.4301
	0.246914	62.6847	58.5786	81.4095	76.4319	12.9865	34.5093	7.18203	7.18203	3.62919	11.8921
	0.740741	89.7297	89.972	97.8722	96.1158	56.6981	47.3551	7.18203	22.7184	-3.08819	6.9928
	2.22222	99.4115	99.845	99.3507	100.621	73.1799	81.0667	40.9924	53.0574	-0.20201	4.10928
	6.66667	99.9563	99.9775	99.825	99.1574	81.3599	90.6916	83.3067	78.2737	12.2988	3.91812
	20	99.5502	99.7263	99.6301	100.192	88.4286	93.5269	87.3238	88.0633	-5.963	14.2654
	60	99.7282	99.845	100.28	99.6969	94.2136	94.2136	89.5308	86.7755

## Sheet: Figure 1 e
	Figure 1 e : Percent infection of Pseudoviruses in the presence of human convalescent COVID-19 sera
	WT pseudovirus
	Serum dilution	41	48	55	57	60	65	72	79	84	86	91	99	103	117	14	16	58	98	102	118	63	69	Median
	43740	100.228	87.0832	91.7597	73.3062	101.234	87.6393	76.7938	80.4127	97.2052	86.1161	89.1185	104.745	76.6586	98.5518	100.512	77.3515	103.859	89.4971	96.1787	96.1501	93.3974	105.104	92.5785
	14580	91.5502	81.4313	64.6012	25.8167	76.9175	55.6224	47.8638	50.341	79.7293	60.1248	70.3351	69.3175	45.9661	73.0808	70.4258	48.1147	96.5224	61.2448	77.8378	77.8378	65.7258	83.6982	69.8263
	4860	76.0044	56.9676	35.2061	4.85994	40.3766	33.8764	25.8167	18.2455	53.3402	36.6774	46.6155	41.4161	42.7891	35.2976	49.2152	9.78239	80.6474	52.715	50.6726	56.2262	35.5266	64.4196	42.1026
	1620	48.4707	34.1792	14.2442	1.3277	23.0977	14.7696	7.72337	2.05448	32.9526	13.1537	15.4222	36.1596	8.19804	15.5592	14.3361	1.26379	58.16	35.2598	27.5785	46.3491	13.5822	42.5001	15.4907
	540	16.758	9.38548	7.58433	0.965669	5.43649	3.08461	3.13174	0.571312	6.61559	2.70398	3.13517	8.43355	5.60734	17.4384	1.04442	0.281361	40.4406	16.8133	9.38576	21.5493	4.74889	22.1826	6.11146
	180	6.82108	2.63103	1.10362	0.381176	2.00699	0.731655	2.22295	0.642997	0.250807	0.163774	0.402121	15.6143	4.13911	0.070154	0.460867	0.160482	10.7393	4.99147	4.93058	7.01777	1.72925	7.03433	1.86812
	60	0.954654	1.96348	0.956099	1.86489	2.41923	0.334589	0.680555	0.710348	0.481932	1.678	0.801895	1.93927	4.48988	-0.06013	0.585111	0.170835	4.99349	2.05344	2.3137	2.0351	0.856563	2.69181	1.31705
	20	-0.07566	0.412775	1.37664	0.065184	0.565534	1.41329	0.857871	0.751337	0.104909	1.36869	0.620968	1.46823	1.57847	0.025055	0.416993	0.161129	1.4946	0.621573	1.48029	1.05753	0.560989	0.824925	0.686455
	Alpha pseudovirus
	Serum dilution	41	48	55	57	60	65	72	79	84	86	91	99	103	117	14	16	58	98	102	118	63	69	Median
	43740	100.013	106.873	97.8903	67.4472	107.063	93.5946	96.4968	89.1467	91.8458	91.7934	104.47	108.46	103.908	107.623	102.308	84.3753	98.4748	102.387	89.8445	98.0703	108.755	125.156	99.2441
	14580	92.3126	89.245	66.6809	57.3027	95.0965	62.5373	76.8001	61.8284	84.9547	75.7489	95.1664	88.0798	71.2981	93.4529	79.7939	52.9197	89.8417	91.5955	76.8949	80.8042	93.6472	103.574	82.8795
	4860	79.5811	74.9496	53.0598	24.1565	74.7794	54.9125	42.0677	32.9324	73.9645	50.6419	87.8046	74.6506	55.0239	79.3436	51.6258	46.0035	58.2113	83.6149	79.1137	66.1641	62.2848	91.3572	64.2245
	1620	60.9509	50.3889	31.8631	14.7621	56.9386	34.7502	28.0574	19.6309	56.434	29.1193	51.3615	66.9968	45.793	63.0144	32.0444	24.4887	46.8571	50.125	54.5412	45.9081	23.8121	74.5107	46.3826
	540	29.4598	32.8235	19.3597	6.35201	38.7039	14.7621	15.3241	11.9355	29.5026	14.8287	28.8169	45.6912	40.975	58.6194	18.3094	17.091	19.531	24.1015	19.6777	23.1998	8.32571	38.8903	21.4388
	180	9.01908	14.7621	7.72417	6.25375	21.1565	7.46908	11.4536	9.1867	12.9876	10.4529	18.0083	38.371	35.8299	43.8732	15.1057	15.4316	6.1627	5.87371	7.96031	14.7329	13.823	10.1743	12.2206
	60	4.73034	6.28862	9.56914	4.29009	8.68076	7.38354	10.5762	8.5457	7.34289	8.36787	10.9879	37.9722	33.0504	36.9236	14.7817	16.9212	8.03434	6.73291	4.88091	11.0279	1.50172	4.71925	8.45678
	20	4.69893	7.24212	7.10475	5.43896	1.59816	7.34154	10.1568	8.20564	2.95222	9.32118	2.79558	18.7621	19.3978	17.8369	15.9688	14.7854	6.07529	6.77456	8.21672	11.3883	9.61656	4.25199	7.77359
	Beta pseudovirus
	Serum dilution	41	48	55	57	60	65	72	79	84	86	91	99	103	117	14	16	58	98	102	118	63	69	Median
	43740	104.769	102.62	105.806	98.4454	96.1402	107.471	98.0512	97.8981	123.988	109.458	118.171	129.626	102.022	143.117	95.1354	95.8881	95.9716	99.2739	99.2739	98.6875	99.2739	99.2739	99.2739
	14580	98.2139	83.0887	78.5962	85.378	92.3875	88.4222	84.0965	80.0351	93.1496	82.3618	87.913	104.503	91.3177	90.4806	92.7862	80.6429	88.4932	101.063	93.1485	91.267	100.02	90.8184	90.6495
	4860	93.0357	81.7469	65.2408	89.0031	72.2716	62.3492	63.627	53.4323	82.7234	74.0319	65.201	99.7365	79.3701	96.7583	74.3623	60.7678	71.1071	91.267	91.267	95.8881	82.9852	72.7902	76.8662
	1620	82.5104	79.7582	44.9798	77.3911	68.2869	51.0273	43.7493	25.2923	63.2505	55.2745	49.4433	74.5673	57.3492	88.7221	55.6176	27.3075	67.5171	74.5603	74.501	80.6429	80.3306	68.4559	67.902
	540	54.4251	56.3565	29.0209	59.1816	33.5828	33.5828	21.1929	11.8311	54.7631	41.6045	38.5958	50.3201	53.8744	80.9001	17.6221	5.83942	60.7678	41.2343	61.3663	55.6176	41.1644	52.425	45.9623
	180	27.921	37.965	22.8561	28.2944	13.4339	22.2902	11.3155	8.10363	38.0527	27.4294	27.5152	40.9974	40.2452	65.6771	2.97769	0.660886	41.2343	17.6221	23.9741	28.6788	13.5201	25.7441	26.5867
	60	12.1862	28.7489	13.1061	13.0096	10.4619	16.1516	8.68439	7.45983	28.7527	21.0841	20.9116	35.0548	28.1307	33.8698	2.41372	1.33448	16.7748	5.83942	5.8627	13.009	9.27734	7.60531	13.0092
	20	6.41359	4.32846	10.5511	7.89033	6.72956	14.6963	7.75659	5.95877	23.3107	14.9378	8.93882	13.6739	23.9839	13.9296	1.46562	-0.02776	5.5656	6.00878	4.23289	8.12999	9.29898	6.11135	7.82346
	Delta pseudovirus
	Serum dilution	41	48	55	57	60	65	72	79	84	86	91	99	103	117	14	16	58	98	102	118	63	69	Median
	43740	98.343	93.777	98.8882	93.8233	98.3002	100.786	89.6658	94.3367	100	95.0689	94.5027	96.0608	85.3112	98.033	93.5112	94.6634	94.1744	109.79	98.8668	105.514	99.0862	91.0643	95.5648
	14580	100.263	96.9795	85.3868	69.894	87.0253	84.5072	90.6593	81.6373	93.7522	86.4224	88.6055	84.2682	70.2283	82.3037	99.5225	68.7904	103.847	90.7663	90.6612	102.433	102.433	91.0931	89.6324
	4860	85.3813	79.3027	61.0977	41.6579	75.88	65.3625	60.6849	52.3231	80.0289	76.1094	76.3634	71.1527	46.0076	81.7534	88.4186	35.5932	88.4186	84.7592	73.0475	75.0008	60.3832	62.2193	74.0242
	1620	62.5778	62.5778	39.5491	16.8621	83.5826	35.054	43.9417	21.6175	60.3524	56.2575	57.798	52.5441	22.2958	63.1297	41.3175	14.1749	70.8534	68.7658	54.3196	60.3832	49.8469	44.499	53.4319
	540	34.9505	37.7087	21.237	8.3478	62.6844	13.0398	18.7515	6.86893	39.4264	33.3435	28.2745	25.1698	11.0199	44.8301	29.5725	3.13742	35.918	46.7345	27.7237	35.3847	26.2885	18.8452	27.9991
	180	11.2214	15.3196	6.52643	6.17368	34.1928	4.29434	7.25932	4.27896	11.6498	13.2986	9.27944	5.6019	9.61583	19.6638	9.23445	3.10539	9.23445	24.173	15.0878	9.13078	9.53016	7.14164	9.25694
	60	4.13192	4.53699	5.21845	5.89762	11.6512	1.87863	3.82495	3.73199	7.05462	4.98539	8.47035	4.36813	7.14865	5.91795	5.35497	2.6207	5.57868	12.0845	7.54263	7.58349	4.31576	1.84426	5.28671
	20	3.63231	4.12397	4.53646	5.35595	4.59814	1.22968	4.04922	2.15008	6.85022	4.43815	8.79126	4.05461	7.98107	3.19286	0.304887	1.91932	3.32748	9.49956	7.41251	3.94158	3.24019	0.812793	4.05191

## Sheet: Figure 1 f
	Figure 1 f : The PF of infection of indicated pseudoviruses against the sera in figure 1 e (n= 22)
	WT	Alpha	Beta	Delta
	-0.07566	4.69893	6.41359	3.63231
	0.412775	7.24212	4.32846	4.12397
	1.37664	7.10475	10.5511	4.53646
	0.065184	5.43896	7.89033	5.35595
	0.565534	1.59816	6.72956	4.59814
	1.41329	7.34154	14.6963	1.22968
	0.857871	10.1568	7.75659	4.04922
	0.751337	8.20564	5.95877	2.15008
	0.104909	2.95222	23.3107	6.85022
	1.36869	9.32118	14.9378	4.43815
	0.620968	2.79558	8.93882	8.79126
	1.46823	18.7621	13.6739	4.05461
	1.57847	19.3978	23.9839	7.98107
	0.025055	17.8369	13.9296	3.19286
	0.005718	15.3325	1.46562	0.304887
	0.008707	14.1401	-0.02776	1.91932
	0.646007	5.36409	5.5656	3.32748
	0.027421	6.06867	6.00878	9.49956
	0.635871	7.52173	4.23289	7.41251
	0.336324	10.7173	8.12999	3.94158
	0.179208	8.93218	9.29898	3.24019
	0.457832	3.52699	6.11135	0.812793

## Sheet: Figure 2 c 
	Figure 2 c: Neutralization sensitivity of undepleted pseudovirus and PFs.
		WT						Alpha						Beta						Delta
	Ab (µg/ml)	Undepleted PV		COVA2-15-PF			Ab (µg/ml)	Undepleted PV		COVA2-15-PF			Ab (µg/ml)	Undepleted PV		COVA2-15-PF			Ab (µg/ml)	Undepleted PV		COVA2-15-PF
	0.00457247	54.2306	61.0107	7.84154	15.4964		0.00457247	1.9411	-2.1827	-5.82061	-9.07615		0.00457247	-8.65993	-0.50951	-5.75862	-8.97948		0.00457247	10.4372	-4.67113	-7.14135	-18.6215
	0.0137174	92.6988	89.3089	47.0966	62.5772		0.0137174	12.0395	25.102	-2.08494	2.79673		0.0137174	-4.44244	-2.50051	-2.06273	2.76694		0.0137174	7.35165	2.81023	-2.1326	-6.14767
	0.0411523	99.6935	99.4673	92.0244	89.4009		0.0411523	61.8028	55.4275	24.139	-0.47111		0.0411523	-5.84729	-7.99043	15.7689	13.435		0.0411523	6.07394	-4.72131	9.83378	3.3285
	0.123457	99.5328	99.9848	97.2924	99.766		0.123457	72.1154	73.8354	22.5161	11.4104		0.123457	9.54441	-1.22667	4.46824	4.50901		0.123457	-8.31013	5.45155	-5.58468	4.388
	0.37037	99.2716	99.2056	99.7582	98.3229		0.37037	85.0667	90.6298	35.9618	27.1255		0.37037	21.606	21.606	19.329	-2.3043		0.37037	20.5784	7.35053	0.313921	3.72701
	1.11111	100.067	99.826	99.6714	96.2698		1.11111	87.5354	95.5106	59.2291	67.6287		1.11111	30.5621	36.0691	1.21715	-0.46609		1.11111	43.5705	65.1293	-2.86189	-6.14901
	3.33333	100.052	99.9106	101.149	97.2766		3.33333	93.9946	94.4598	75.8807	68.862		3.33333	61.7253	53.0728	-0.1363	-36.6631		3.33333	72.5591	82.2855	-6.23542	22.3718
	10	99.9855	100.038	100.817	99.8344		10	94.7331	95.0391	85.2578	75.7462		10	86.6431	72.3805	-22.6761	-41.5167		10	87.5818	91.827	3.72979	-14.3542
		WT						Alpha						Beta						Delta						BA.5
	Ab (µg/ml)	Undepleted PV		S309-PF			Ab (µg/ml)	Undepleted PV		S309-PF			Ab (µg/ml)	Undepleted PV		S309-PF			Ab (µg/ml)	Undepleted PV		S309-PF			Ab (µg/ml)	Undepleted PV		S309-PF
	0.00457247	3.29885	9.51184	-15.3237	-25.6063		0.00457247	-9.77172	-6.74988	-20.5826	-29.8588		0.00457247	2.51051	-18.5884	-5.33772	-8.58642		0.00457247	2.81418	-8.71698	-2.28642	-0.15168		0.00457247	-0.27969	11.5682	7.1604	-10.5512
	0.0137174	24.8376	13.6542	-15.2484	-8.53331		0.0137174	-2.11574	6.94977	-36.9629	-21.8243		0.0137174	4.86588	10.1406	3.41646	4.86373		0.0137174	11.0636	5.29799	8.0638	-23.743		0.0137174	-5.73309	0.845723	2.86002	-5.93806
	0.0411523	33.1323	33.1323	-17.1355	-7.16351		0.0411523	14.4018	15.9127	-12.3925	-24.758		0.0411523	23.1904	35.3594	0.721637	-13.803		0.0411523	42.343	39.6591	-3.77426	17.4928		0.0411523	11.5796	2.9158	0.720392	-1.93411
	0.123457	61.2126	64.5047	-5.96088	1.17094		0.123457	34.1901	20.5919	-28.4337	-26.7384		0.123457	57.6886	60.1834	15.5325	31.4658		0.123457	66.7211	59.2258	7.48606	-1.39416		0.123457	13.6029	32.095	13.0412	-10.5349
	0.37037	74.6034	74.6034	-1.15985	18.743		0.37037	48.6165	48.4393	-14.1681	-2.76827		0.37037	64.2087	64.7875	5.73715	0.692346		0.37037	74.6585	71.1992	-1.39416	-0.09815		0.37037	26.6676	22.2172	7.93551	12.422
	1.11111	75.3267	79.3079	26.7162	24.2167		1.11111	61.2321	55.6078	-9.71678	-21.8292		1.11111	67.2567	76.4823	18.4177	12.3198		1.11111	73.8323	79.5979	18.3917	10.2944		1.11111	38.0679	33.8318	9.62791	2.39211
	3.33333	81.6769	76.9309	28.6144	24.0582		3.33333	54.3484	55.5148	-12.6128	2.90996		3.33333	72.2733	67.4357	5.14732	5.45755		3.33333	81.2515	78.9452	21.3362	22.4961		3.33333	56.2805	60.3051	11.3203	-7.63779
	10	79.4161	78.3086	23.6724	23.8221		10	54.4186	56.8406	-10.7332	-2.76499		10	72.9649	71.1458	5.71851	12.3171		10	77.9513	82.325	42.7794	33.4017		10	69.5485	73.8445	-1.23871	12.4276
		WT						Alpha						Beta						Delta						BA.5
	Ab (µg/ml)	Undepleted PV		HVTR88-PF			Ab (µg/ml)	Undepleted PV		HVTR88-PF			Ab (µg/ml)	Undepleted PV		HVTR88-PF			Ab (µg/ml)	Undepleted PV		HVTR88-PF			Ab (µg/ml)	Undepleted PV		HVTR88-PF
	0.00457247	-10.6078	0.712753	18.7017	-2.13255		0.00457247	4.21535	-11.0318	3.57947	3.57947		0.00457247	-5.69656	4.78069	-19.4156	-24.5792		0.00457247	-8.02506	-0.51322	6.23217	-5.71382		0.00457247	3.18587	7.23863	1.45217	-9.15042
	0.0137174	14.2905	4.68623	22.6771	16.627		0.0137174	4.21535	8.24004	0.838201	-20.2121		0.0137174	-2.9807	7.82586	-24.1525	-18.2596		0.0137174	8.10625	16.42	-0.61557	6.69293		0.0137174	0.187854	1.73752	3.49195	23.664
	0.0411523	32.7921	21.9048	12.4388	8.37839		0.0411523	9.26322	11.1217	-4.91171	-8.02181		0.0411523	13.5329	16.3678	-10.1386	-30.4916		0.0411523	23.142	32.2812	1.07817	-1.41959		0.0411523	11.0422	6.11151	-17.0476	3.76047
	0.123457	53.7854	51.8182	22.6771	18.7914		0.123457	25.5029	16.6274	-2.4705	3.57947		0.123457	48.8831	36.4042	-42.3116	-10.1386		0.123457	58.2253	62.515	8.7221	5.3595		0.123457	12.7904	17.8804	1.45583	-2.35483
	0.37037	76.8624	62.6953	28.2815	14.7577		0.37037	45.0013	50.4183	2.1541	-1.79791		0.37037	64.7425	68.2374	-22.6053	-19.4156		0.37037	83.8226	80.4997	11.3853	23.551		0.37037	17.7214	26.1461	-18.4877	-5.64932
	1.11111	85.314	82.486	45.3586	20.7922		1.11111	60.6025	55.2434	2.15533	10.2774		1.11111	72.1971	77.7644	-19.4156	-4.46325		1.11111	92.844	89.9667	24.3099	29.3036		1.11111	36.455	27.0723	-9.15042	-33.1409
	3.33333	86.2934	82.5264	51.635	49.4904		3.33333	65.4385	70.7227	28.3668	24.2761		3.33333	78.5485	76.4116	9.40994	-6.85149		3.33333	92.844	92.844	45.3959	54.1936		3.33333	29.2802	34.6987	-42.6657	-31.1883
	10	92.0519	95.0243	77.2483	73.1253		10	71.5613	73.323	46.2608	50.3713		10	83.0574	80.2224	67.2425	41.6462		10	96.0371	93.5311	65.9271	75.374		10	28.4374	22.1756	-69.5077	-78.8941
		WT						Alpha
	Ab (µg/ml)	Undepleted PV		COVA2-17-PF			Ab (µg/ml)	Undepleted PV		COVA2-17-PF
	0.00457247	-2.77472	-14.8217	-10.9027	-4.14696		0.00457247	4.95507	-7.29722	12.57	9.43281
	0.0137174	8.893	0.604727	0.188683	-6.83547		0.0137174	4.58489	19.1935	14.934	-15.6836
	0.0411523	49.9668	54.8499	-5.59323	5.72221		0.0411523	15.1444	22.6338	-11.2901	-19.2843
	0.123457	82.5573	77.2529	23.9862	16.4661		0.123457	59.2608	49.1713	14.7254	-2.06777
	0.37037	95.7544	78.7823	31.774	28.909		0.37037	80.1545	72.5521	16.7774	14.0855
	1.11111	92.5841	89.7064	62.2035	48.6062		1.11111	88.9126	81.3543	36.3459	23.8068
	3.33333	90.0099	99.0871	63.0391	69.5998		3.33333	94.46	88.0105	51.8465	57.4064
	10	99.7581	92.8276	67.2176	68.8946		10	94.2418	88.9285	59.0037	62.0432

## Sheet: Figure 2 d 
	Figure 2d: Infectivity of pseudovirus and PF
			WT pseudovirus								WT pseudovirus
		p24 (pg/ml)	Total			S309-PF				p24 (pg/ml)	Total			COVA2-17-PF
		0.000813802	3130	5147	4121	11478	12154	22547		0.000813802	3130	5147	4121	11478	12154	22547
		0.00325521	5095	6958	7454	49739	41215	22547		0.00325521	5095	6958	7454	49739	41215	22547
		0.0130208	32547	41547	44585	81239	75485	70215		0.0130208	32547	41547	44585	81239	75485	70215
		0.0520833	139344	114745	102147	139344	121474	165982		0.0520833	139344	114745	102147	139344	121474	165982
		0.208333	230156	214740	251547	356589	454748	502154		0.208333	230156	214740	251547	356589	454748	502154
		0.833333	432838	498745	521545	712514	688478	754788		0.833333	432838	498745	521545	712514	688478	754788
		3.33333	1021547	1154874	1125658	1444548	1258556	1565898		3.33333	1021547	1154874	1125658	1444548	1258556	1565898
		10	1491252	1658566	1525588	2021470	1856592	1642261		10	1491252	1658566	1525588	2021470	1856592	1642261
			Delta pseudovirus								Delta pseudovirus
		p24 (pg/ml)	Total			S309-PF				p24 (pg/ml)	Total			COVA2-15-PF
		0.000813802	4732	8430	10670	11346	9756	12464		0.000813802	4732	8430	10670	22698	24308	20510
		0.00325521	10908	12508	22788	16000	24316	14918		0.00325521	10908	12508	22788	27352	34430	30954
		0.0130208	17244	30954	43276	59708	50948	57094		0.0130208	17244	30954	43276	74980	70428	51318
		0.0520833	44308	34970	109964	81218	84316	90430		0.0520833	44308	34970	109964	132570	83094	88250
		0.208333	170948	179712	192098	264250	243128	264250		0.208333	170948	179712	192098	202147	125856	265874
		0.833333	309496	325088	349096	342058	430288	510900		0.833333	309496	325088	349096	353410	458745	374548
		3.33333	650970	446530	704308	756714	824308	843096		3.33333	650970	446530	704308	850940	745489	745856
		10	949176	917100	917112	1200494	997130	1294970		10	949176	917100	917112	1104591	985474	974478

## Sheet: Figure 3 a
	Figur 3 a: Neutralization sensitivity of undepleted and depleted pseudoviruses
		COVA2-15 (µg/ml)	WT		S309-PF		HVTR88-PF		COVA2-17-PF
		0.002286	4.04999	-2.69764	2.22728	3.11342	11.7146	11.7146	4.0106	4.39421
		0.006859	33.3163	23.4899	19.344	4.31136	22.7593	27.3521	24.4071	4.39384
		0.020576	63.7585	60.2995	19.344	14.0858	40.6949	46.754	57.3458	54.7963
		0.061728	88.2403	89.6362	18.0541	24.6398	67.6335	73.6048	85.7476	88.8776
		0.185185	98.1511	98.0999	25.0875	34.5828	79.0637	77.2226	97.3992	97.7896
		0.555556	99.4068	99.5512	47.7555	39.2042	85.2731	91.5405	99.5096	99.8403
		1.66667	99.9449	99.8397	69.0754	63.4689	93.0869	90.5468	99.8565	99.7688
		5	99.9769	99.9317	89.0348	89.8471	99.0974	97.3735	99.769	99.9544
		S309 (µg/ml)	WT		S309-PF		HVTR88-PF		COVA2-17-PF
		0.002286	2.7154	-4.59092	-1.76883	3.38728	-11.5409	-6.85768	-3.72611	-3.1876
		0.006859	23.0838	27.4167	5.9885	1.66806	3.73077	10.8954	17.9515	24.1457
		0.020576	59.7291	52.1223	8.90505	14.3978	23.8135	36.6596	33.4408	53.3732
		0.061728	71.522	76.5321	28.5417	14.6479	56.9504	50.4373	66.6262	65.4309
		0.185185	77.9899	77.4014	17.8663	32.2001	57.4706	57.6859	79.7812	75.7606
		0.555556	82.85	84.4142	31.6801	17.547	57.3054	49.4788	79.1854	83.2243
		1.66667	82.2536	79.6114	28.9973	25.8979	52.1425	64.9348	80.1723	78.1127
		5	80.1576	86.2214	23.8162	36.2859	58.172	67.448	81.6408	85.1476
		HVTR88 (µg/ml)	WT		S309-PF		HVTR88-PF		COVA2-17-PF
		0.002286	4.04999	-2.69764	2.22728	3.11342	11.7146	11.7146	4.0106	4.39421
		0.006859	33.3163	23.4899	19.344	4.31136	22.7593	27.3521	24.4071	4.39384
		0.020576	63.7585	60.2995	19.344	14.0858	40.6949	46.754	57.3458	54.7963
		0.061728	88.2403	89.6362	18.0541	24.6398	67.6335	73.6048	85.7476	88.8776
		0.185185	98.1511	98.0999	25.0875	34.5828	79.0637	77.2226	97.3992	97.7896
		0.555556	99.4068	99.5512	47.7555	39.2042	85.2731	91.5405	99.5096	99.8403
		1.66667	99.9449	99.8397	69.0754	63.4689	93.0869	90.5468	99.8565	99.7688
		5	99.9769	99.9317	89.0348	89.8471	99.0974	97.3735	99.769	99.9544
		COVA1-16 (µg/ml)	WT		S309-PF		HVTR88-PF		COVA2-17-PF
		0.002286	4.04999	-2.69764	2.22728	3.11342	11.7146	11.7146	4.0106	4.39421
		0.006859	33.3163	23.4899	19.344	4.31136	22.7593	27.3521	24.4071	4.39384
		0.020576	63.7585	60.2995	19.344	14.0858	40.6949	46.754	57.3458	54.7963
		0.061728	88.2403	89.6362	18.0541	24.6398	67.6335	73.6048	85.7476	88.8776
		0.185185	98.1511	98.0999	25.0875	34.5828	79.0637	77.2226	97.3992	97.7896
		0.555556	99.4068	99.5512	47.7555	39.2042	85.2731	91.5405	99.5096	99.8403
		1.66667	99.9449	99.8397	69.0754	63.4689	93.0869	90.5468	99.8565	99.7688
		5	99.9769	99.9317	89.0348	89.8471	99.0974	97.3735	99.769	99.9544
		ADG20 (µg/ml)	WT		S309-PF		HVTR88-PF		COVA2-17-PF
		0.002286	4.04999	-2.69764	2.22728	3.11342	11.7146	11.7146	4.0106	4.39421
		0.006859	33.3163	23.4899	19.344	4.31136	22.7593	27.3521	24.4071	4.39384
		0.020576	63.7585	60.2995	19.344	14.0858	40.6949	46.754	57.3458	54.7963
		0.061728	88.2403	89.6362	18.0541	24.6398	67.6335	73.6048	85.7476	88.8776
		0.185185	98.1511	98.0999	25.0875	34.5828	79.0637	77.2226	97.3992	97.7896
		0.555556	99.4068	99.5512	47.7555	39.2042	85.2731	91.5405	99.5096	99.8403
		1.66667	99.9449	99.8397	69.0754	63.4689	93.0869	90.5468	99.8565	99.7688
		5	99.9769	99.9317	89.0348	89.8471	99.0974	97.3735	99.769	99.9544
		HVTR4 (µg/ml)	WT		S309-PF		HVTR88-PF		COVA2-17-PF
		0.002286	4.04999	-2.69764	2.22728	3.11342	11.7146	11.7146	4.0106	4.39421
		0.006859	33.3163	23.4899	19.344	4.31136	22.7593	27.3521	24.4071	4.39384
		0.020576	63.7585	60.2995	19.344	14.0858	40.6949	46.754	57.3458	54.7963
		0.061728	88.2403	89.6362	18.0541	24.6398	67.6335	73.6048	85.7476	88.8776
		0.185185	98.1511	98.0999	25.0875	34.5828	79.0637	77.2226	97.3992	97.7896
		0.555556	99.4068	99.5512	47.7555	39.2042	85.2731	91.5405	99.5096	99.8403
		1.66667	99.9449	99.8397	69.0754	63.4689	93.0869	90.5468	99.8565	99.7688
		5	99.9769	99.9317	89.0348	89.8471	99.0974	97.3735	99.769	99.9544
		HVTR11 (µg/ml)	WT		S309-PF		HVTR88-PF		COVA2-17-PF
		0.002286	10.9804	10.0472	3.09093	-1.78937	-12.6762	-19.7214	1.66181	-0.40088
		0.006859	22.4435	19.4627	-17.893	0.724459	-12.6762	-33.4341	24.4411	0.903793
		0.020576	29.4204	26.0053	0.264957	-1.78937	5.31194	-12.0009	14.1218	10.1684
		0.061728	24.7833	30.7856	10.9598	1.83365	3.622	-3.54272	15.2697	21.8302
		0.185185	56.6202	51.0205	2.89493	8.73706	25.0701	28.7608	34.9491	56.3165
		0.555556	76.1538	79.9226	20.5128	30.5296	54.1238	49.6576	78.0061	78.0061
		1.66667	89.7915	93.3157	42.1014	53.7609	67.3161	69.6806	95.2219	92.211
		5	95.0494	95.7989	69.1996	72.827	77.1981	77.0636	98.8662	92.211
		COVA309-35 (µg/ml)	WT		S309-PF		HVTR88-PF		COVA2-17-PF
		0.002286	4.87268	3.88836	24.2345	-1.78937	16.6483	-3.72043	25.729	-0.40088
		0.006859	16.0062	15.1152	11.4164	5.99384	-10.0603	-3.53946	12.4002	24.4411
		0.020576	19.0433	28.6265	3.88435	13.8177	-0.51778	-3.71961	20.199	24.4411
		0.061728	45.5333	44.8898	13.8264	3.70868	4.92012	3.70657	56.3165	38.5665
		0.185185	61.0214	65.4606	16.0005	10.9192	16.9149	8.90001	69.2787	73.4354
		0.555556	77.4428	82.3849	20.3516	29.7609	39.2669	28.7559	85.9697	82.1023
		1.66667	82.253	84.0396	46.5018	37.7735	50.4618	47.7257	82.1023	85.9427
		5	84.0645	84.7642	55.0516	68.2349	78.978	81.4174	89.391	82.1023
		4A8 (µg/ml)	WT		S309-PF		HVTR88-PF		COVA2-17-PF
		0.002286	7.39725	4.74234	4.8861	2.92977	-5.15407	-4.74754	-2.97887	6.30177
		0.006859	12.2554	22.1004	8.74214	13.7379	-0.80898	4.30083	13.0562	4.30978
		0.020576	22.4435	29.3402	30.5144	24.5067	16.955	16.9612	32.0344	32.0344
		0.061728	40.9258	46.0594	54.6981	52.5915	48.6017	47.7257	56.3165	50.8424
		0.185185	62.5648	69.4381	78.9261	63.8932	62.3314	58.3229	80.6432	68.4776
		0.555556	75.7449	75.0723	63.9055	77.263	55.9667	77.8339	86.2678	78.9733
		1.66667	76.7668	75.0723	83.7541	80.5216	83.7166	82.2652	85.4908	82.2452
		5	75.039	82.015	83.7541	78.7098	73.6988	70.9286	85.4908	80.426
		COVA2-17 (µg/ml)	WT		S309-PF		HVTR88-PF		COVA2-17-PF
		0.002286	-1.68602	7.13419	8.58124	3.42807	12.5162	1.85686	-8.41045	-4.51788
		0.006859	17.754	23.0838	23.0398	43.1109	27.4744	15.6356	4.01107	-4.51788
		0.020576	44.1174	39.3166	44.6444	50.0797	54.305	42.4782	8.80733	7.68931
		0.061728	59.8633	60.9093	73.3326	66.0615	54.8145	63.7966	19.0754	24.0532
		0.185185	71.522	64.5885	80.0868	83.2215	79.0637	75.6288	32.2439	16.254
		0.555556	77.3966	74.173	86.4508	83.222	81.8783	81.8783	34.7746	28.4794
		1.66667	76.0102	77.9899	86.678	80.341	77.1232	85.9148	43.8406	48.1243
		5	74.2922	82.2536	84.6469	87.4469	80.0436	81.7283	61.6704	57.3522
		S1-49 (µg/ml)	WT		S309-PF		HVTR88-PF		COVA2-17-PF
		0.002286	3.68583	2.69146	1.46489	10.9598	-5.15407	-27.9945	0.710644	9.21578
		0.006859	16.7936	15.9092	10.9598	15.2434	5.67348	-3.69027	20.9935	12.4009
		0.020576	36.9365	36.221	15.9831	31.3049	26.7061	31.4223	16.2413	24.7457
		0.061728	53.4264	50.681	46.5018	43.1612	48.6017	47.7257	51.7137	40.7531
		0.185185	68.3345	66.9788	70.0272	76.2997	65.5223	63.4837	71.708	67.802
		0.555556	84.5861	81.8128	82.7799	91.268	83.7166	80.5444	84.5127	93.0353
		1.66667	94.4535	90.9808	96.9998	95.8507	94.5269	93.971	98.7905	97.6367
		5	97.4467	93.3157	100.494	97.0753	100.975	101.527	102.299	98.8662
		ACE2-Fc (µg/ml)	WT		S309-PF		HVTR88-PF		COVA2-17-PF
		0.002286	8.17352	6.49691	10.4516	7.95859	5.98954	8.04806	-6.08595	18.9428
		0.006859	4.40327	10.8827	-9.53322	6.58439	1.94729	-3.32289	-4.99247	3.54066
		0.020576	17.0558	25.3853	-3.80091	11.0574	19.0952	12.3721	9.98483	5.54047
		0.061728	34.4356	37.8098	-0.72461	-0.72461	44.7804	19.0952	27.1422	14.0373
		0.185185	64.7592	69.6631	9.22247	16.6645	51.2482	48.4122	61.9373	63.7454
		0.555556	91.3826	91.8759	15.5017	23.4616	66.2781	62.696	88.3596	90.6759
		1.66667	99.5703	99.6558	41.5833	51.5777	72.8996	79.7041	99.2494	99.1875
		5	99.9368	99.9347	60.3785	74.2283	86.3237	90.9449	99.6227	99.7197

## Sheet: Figure 3 c
	Figure 3 c: IC50 values for WT pseudovirus and PFs against indicated antibodies or ACE2-Fc
			WT	S309-PF	HVTR88-PF	COVA2-17-PF
		COVA2-15	0.01	0.75	0.03	0.02
		HVTR4	0.001	0.03	0.01	0.0032
		HVTR11	0.17	1.79	0.51	0.22
		HVTR88	0.22	5	1.58	0.4
		S309	0.02	5	0.05	0.03
		ADG20	0.007	0.004	0.01	0.007
		COVA1-16	0.46	5	2.35	0.7
		COVA309-35	0.09	1.88	1.43	0.07
		ACE2-Fc	0.416	7.69	0.775	0.544

## Sheet: Figure 3 d
	Figure 3 d: ID50 values for WT pseudovirus and PFs against convalescent sera
			WT	S309-PF	HVTR88-PF	COVA2-17-PF
		41	1168.65	393.238	313.95	2522.49
		48	1437.18	561.768	601.107	1748.76
		55	5452.62	1695.88	1618.92	1881.88
		60	2419.9	480.693	921.453	1131.04
		65	10106.8	3700.33	3627.3	1277.05
		72	6623.8	3045.61	1819.32	3973.59
		79	15423.6	5177.42	3317.53	8068.43
		84	2236.43	472.083	1119.47	1302.65
		86	12770.9	1538.19	1907.85	4799.28
		91	1384.24	925.857	1250.26	8083.56

[truncated: 29 more sheets: Figure 3 e, Figure 3 g, Figure 3 i , Figure 4 a, Figure 4 b , Figure 4 c, Figure 4 d, Figure 4 e, Figure 4 f, Figure 5 a, Figure 5 b, Figure 5 d, Figure 6 a, Figure 6 b, Figure 6 d, Figure 6 e, Figure 6 f, Figure 7 a, Figure 7 b, Figure 7 c …]
